# Supplementary material for: STK3 is a transcriptional target of YAP1 and a hub component in the crosstalk between Hippo and Wnt signaling pathways during gastric carcinogenesis
Source: Mol Cancer. 2025 Jul 2;24:186. doi: 10.1186/s12943-025-02391-x (PMC12220525; doi:10.1186/s12943-025-02391-x)
Supplement: Supplementary file 2 — Supplementary Material 2 [file 12943_2025_2391_MOESM2_ESM.xlsx]

## Sheet: Contents
Supplementary Table Legends
Table S1. siRNAs adopted in this work.
Table S2. Plasmids adopted in this work.
Table S3. Antibodies adopted for western blot assay.
Table S4. Antibodies for immunohistochemistry staining.
Table S5. IHC score of STK3 and YAP1 in Hong Kong cohort
Table S6. Antibodies for immunofluorescence.
Table S7. RNA-seq results.
Table S8. Gene markers for Seurat cluster annoation
Table S9. Parameters of the molecular docking procedure.
Table S10. information of the compound library and outcomes of molecular docking.
Table S11. Weights of Xenografts from in vivo assays
Table S12. Power analysis of in vivo assays

## Sheet: Table S1
Table S1. siRNAs adopted in this work.
Name	Sequence (5' - 3')
siSTK3-1 sense	GGCCCAGACCAUGAUUGAACAUAAUTT
siSTK3-1 antisense	AUUAUGUUCAAUCAUGGUCUGGGCCTT
siSTK3-2 sense	GGACUACUUUGAUAAGCAATT
siSTK3-2 antisense	UUGCUUAUCAAAGUAGUCCTT
siYAP1-1 sense	CAGGTGATACTATCAACCAAA
siYAP1-1 anti sense	UUUGGUUGAUAGUAUCACCUG
siYAP1-2 sense	CCGGGATGTCTCAGGAATTGA
siYAP1-2 anti sense	UCAAUUCCUGAGACAUCCCGG

## Sheet: Table S2
Table S2. Plasmids adopted in this work.
Name	Full name	Cat. No.	Company
STK3-Flag	pCMV7.1_3xFLAG-STK3	#172990	Addgene
GSK-3β-HA	HA GSK3 beta wt pcDNA3	#14753	Addgene
GSK-3β-S9A-HA	HA GSK3 beta S9A pcDNA3	#14754	Addgene
β-catenin	human beta-catenin pcDNA3	#16828	Addgene
Ub-HA	HA-Ubiquitin	#18712	Addgene
YAP1	p2xFlaghYAP1	#17791	Addgene
YAP15SA	pCMV-Flag-YAP-5SA/S94A	#33103	Addgene

## Sheet: Table S3
Table S3. Antibodies adopted for western blot assay.
Antibody	Dilution	Cat. No.	Company
YAP1	1:1000	ab52771	Abcam
STK3	1:1000	ab52641	Abcam
pATM	1:1000	#2873	Cell Signaling Technology
ATM	1:1000	#5883	Cell Signaling Technology
pATR	1:1000	#2853	Cell Signaling Technology
ATR	1:1000	#13934	Cell Signaling Technology
pCHK1	1:1000	#2348	Cell Signaling Technology
CHK1	1:1000	#2360	Cell Signaling Technology
γ-H2AX	1:1000	#9718	Cell Signaling Technology
CD44	1:1000	ab157107	Abcam
Nanog	1:1000	#4903	Cell Signaling Technology
KLF4	1:1000	A6640	Abclonal
SOX2	1:1000	14-9811-82	Life technology
phospho-GSK-3β	1:1000	#9336	Cell Signaling Technology
GSK-3β	1:1000	#12456	Cell Signaling Technology
active β-catenin	1:1000	#8814	Cell Signaling Technology
total β-catenin	1:1000	#610154	BD Transduction Laboratories
c-Myc	1:1000	#9402	Cell Signaling Technology
Cyclin D1	1:1000	#55506	Cell Signaling Technology
p27	1:1000	#3688	Cell Signaling Technology
pRb (Ser807/811)	1:1000	#9308	Cell Signaling Technology
CDK4	1:1000	#12790	Cell Signaling Technology
CDK6	1:1000	#3136	Cell Signaling Technology
Flag-Tag	1:1000	#3724	Cell Signaling Technology
HA-tag	1:1000	#14793	Cell Signaling Technology
α-Tubulin	1:1000	sc-8035	Santa Cruz Biotechnology
Lamin A/C	1:1000	#4777	Cell Signaling Technology
β-actin	1:2000	YM3028	Immunoway
HRP Rabbit Anti-Mouse IgG	1:2000	P0260	Dako
HRP Goat Anti-Rabbit IgG	1:2000	P0448	Dako

## Sheet: Table S4
Table S4. Antibodies for immunohistochemistry staining.
Antibody	Dilution	Cat. No.	Company
STK3	1:100	ab52641	Abcam
YAP1	1:50	ab52771	Abcam
Ki-67	1:200	ab15580	Abcam
CD44	1:100	ab157107	Abcam
active β-catenin	1:100	#8814	Cell Signaling Technology
cleaved-PARP (Asp214)	1:100	#9541	Cell Signaling Technology
DAPI	1:10	FP1490	AKOYA BIOSCIENCES
HRP Rabbit Anti-Mouse IgG	1:1000	P0260	Dako
HRP Goat Anti-Rabbit IgG	1:2000	P0448	Dako

## Sheet: Table S5
Table S5. IHC score of STK3 and YAP1 in Hong Kong cohort
Patient ID	YAP1 IHC score	STK3 IHC score
P1	17	0
P2	5	0
P3	0	0
P4	35	13
P5	2	0
P6	2	0
P7	2	0
P8	43	27
P9	5	0
P10	0	0
P11	3	0
P12	4	0
P13	0	0
P14	0	0
P15	15	3
P16	20	0
P17	17	0
P18	97	68
P19	2	0
P20	57	0
P21	59	45
P22	21	0
P23	78	0
P24	56	0
P25	21	0
P26	14	4
P27	2	0
P28	17	0
P29	22	0
P30	26	0
P31	17	0
P32	100	78
P33	26	0
P34	14	0
P35	11	0
P36	46	6
P37	25	0
P38	28	0
P39	11	0
P40	65	0
P41	0	0
P42	74	0
P43	89	57
P44	47	0
P45	7	0
P46	46	0
P47	36	12
P48	34	0
P49	13	0
P50	67	0
P51	0	0
P52	58	13
P53	0	0
P54	57	0
P55	23	0
P56	78	0
P57	23	0
P58	89	78
P59	96	0
P60	76	1
P61	11	0
P62	0	0
P63	0	0
P64	100	13
P65	0	0
P66	96	0
P67	0	0
P68	35	0
P69	3	0
P70	14	0
P71	1	23
P72	0	0
P73	15	0
P74	0	0
P75	0	0
P76	0	0
P77	0	0
P78	2	0
P79	15	0
P80	27	0
P81	89	36
P82	76	0
P83	19	0
P84	1	0
P85	4	1
P86	78	0
P87	2	0
P88	17	0
P89	2	0
P90	88	45
P91	0	0
P92	58	0
P93	84	0
P94	28	25
P95	0	0
P96	0	0
P97	68	12
P98	15	0
P99	65	0
P100	1	0
P101	62	0
P102	96	0
P103	26	0
P104	7	0
P105	100	47
P106	92	0
P107	44	0
P108	62	0
P109	89	32
P110	34	0
P111	42	0
P112	71	0
P113	88	37
P114	46	0
P115	76	0
P116	55	31
P117	57	0
P118	87	0
P119	4	0
P120	71	35
P121	26	0
P122	100	54
P123	27	0
P124	67	0
P125	82	23
P126	24	0
P127	33	0
P128	26	0
P129	82	0
P130	9	0
P131	98	47
P132	44	0
P133	85	67
P134	12	0
P135	71	7
P136	5	0
P137	27	0
P138	96	14
P139	28	0
P140	0	0
P141	27	0
P142	8	0
P143	96	21
P144	100	36
P145	26	0
P146	71	0
P147	89	44
P148	27	0
P149	95	0
P150	65	0
P151	4	0
P152	77	16
P153	4	0
P154	11	0
P155	43	0
P156	31	0
P157	42	0
P158	69	32
P159	89	58
P160	75	0
P161	57	0
P162	25	0
P163	67	23
P164	21	0
P165	57	16
P166	65	0
P167	98	0
P168	77	0
P169	80	0
P170	89	68
P171	5	0
P172	13	0
P173	56	0
P174	57	0
P175	97	74
P176	58	0
P177	42	0
P178	94	0
P179	92	0
P180	10	0
P181	43	0
P182	25	0
P183	95	89
P184	58	0
P185	100	0
P186	88	0
P187	26	0
P188	100	48
P189	10	0
P190	36	0
P191	100	58
P192	61	0
P193	4	0
P194	76	0
P195	89	0
P196	54	0
P197	87	33
P198	89	64
P199	49	0
P200	6	0
P201	93	0
P202	17	0
P203	72	0
P204	95	47
P205	16	0
P206	86	0
P207	100	0
P208	71	0
P209	94	62
P210	99	58
P211	68	0
P212	71	0
P213	6	0
P214	61	0
P215	99	0
P216	3	0
P217	7	35
P218	12	0
P219	31	3
P220	8	0
P221	93	0
P222	16	0
P223	35	0
P224	100	45
P225	93	0
P226	92	0
P227	16	0
P228	61	0
P229	62	36
P230	56	0
P231	11	0
P232	51	11
P233	9	0
P234	72	0
P235	90	64
P236	18	0
P237	78	0
P238	86	0
P239	38	0
P240	71	0
P241	73	0
P242	46	0
P243	8	0
P244	98	49
P245	90	0
P246	51	0
P247	81	0
P248	100	19
P249	12	0
P250	14	0
P251	72	0
P252	64	21
P253	3	0
P254	64	0
P255	82	0
P256	100	83
P257	41	0
P258	75	0
P259	39	8
P260	7	0
P261	65	0
P262	31	0
P263	96	0
P264	0	0
P265	73	7
P266	4	0
P267	24	0
P268	2	0
P269	39	0
P270	72	68
P271	2	0
P272	95	0
P273	3	0
P274	20	0
P275	31	0
P276	100	31
P277	54	0
P278	43	0

## Sheet: Table S6
Table 6. Antibodies for immunofluorescence.
Antibody	Dilution	Cat. No.	Company
active β-catenin	1:100	#8814	Cell Signaling Technology
DAPI	1:10	FP1490	AKOYA BIOSCIENCES
Alexa Fluor 488-Goat anti-Rabbit IgG (H+L)	1:500	A-11008	Thermo Fisher

## Sheet: Table S7
Table S7. RNA-seq results (in "Count").
Gene name	MKN28		NCI-N87
	siCtrl	siSTK3	siCtrl	siSTK3
FO538757.2	261	245	229	265
SAMD11	4	2	48	18
NOC2L	6477	5195	7676	7192
KLHL17	517	304	1590	1702
PLEKHN1	212	192	726	759
PERM1	2	0	8	16
HES4	361	292	1237	707
ISG15	2809	2363	6698	9800
AGRN	7991	7249	31260	33114
RNF223	168	214	318	364
C1orf159	631	368	440	418
TTLL10	1	2	6	4
SDF4	4304	3862	11419	10059
B3GALT6	829	738	2677	2757
FAM132A	5	7	78	22
UBE2J2	1946	1479	3192	3021
SCNN1D	10	18	38	66
ACAP3	1186	946	1975	1976
PUSL1	785	513	976	682
CPSF3L	2672	2131	4233	4005
CPTP	796	651	1410	1292
TAS1R3	36	10	22	28
DVL1	4245	2880	5213	4634
MXRA8	63	52	274	434
AURKAIP1	3337	2776	4081	3496
CCNL2	2064	1695	3449	3920
MRPL20	1574	1342	2616	2723
ANKRD65	15	21	6	20
VWA1	3816	2800	8699	9266
ATAD3C	56	78	17	44
ATAD3B	3012	1783	4759	3729
ATAD3A	2820	2014	2957	2172
TMEM240	12	9	10	12
SSU72	4340	3536	6278	6050
C1orf233	79	57	0	2
MIB2	1136	853	1625	1717
MMP23B	0	0	66	17
CDK11B	1383	1281	2243	2262
SLC35E2B	1547	1454	1690	1797
CDK11A	14	18	19	56
SLC35E2	115	101	58	71
NADK	12872	11734	3751	3613
GNB1	49214	42959	18241	16554
CALML6	2	7	9	8
TMEM52	382	227	389	159
CFAP74	272	125	4	8
GABRD	34	23	0	0
PRKCZ	3404	2381	1455	1488
C1orf86	3282	2363	1288	1282
SKI	12116	11363	5664	5437
MORN1	466	652	90	180
RER1	13710	8287	3802	2756
PEX10	1841	1735	1006	733
PLCH2	0	3	2	0
PANK4	900	631	43	260
TNFRSF14	71	39	6	12
FAM213B	22	63	66	34
PRDM16	653	541	76	49
ARHGEF16	11665	8402	2811	2668
MEGF6	22	9	349	267
TPRG1L	4741	5442	3714	4294
WRAP73	6401	5739	2020	3010
TP73	741	493	13	34
CCDC27	4	1	2	0
SMIM1	51	20	52	41
LRRC47	11822	6311	2876	2315
CEP104	11151	6844	2094	1996
DFFB	1783	1306	626	747
C1orf174	6325	5804	1109	1136
NPHP4	1115	888	378	429
KCNAB2	202	132	93	160
CHD5	47	31	9	5
RPL22	5535	4465	4198	4224
RNF207	452	261	172	203
ICMT	9730	7263	6928	4666
GPR153	710	289	572	240
ACOT7	8654	6253	3497	2385
HES2	145	92	1811	1266
ESPN	6	4	21	24
TNFRSF25	268	215	605	931
PLEKHG5	517	430	1043	1413
NOL9	3294	2407	1740	1825
ZBTB48	825	664	428	613
KLHL21	7212	6818	4785	6474
PHF13	2987	2302	1874	1365
THAP3	1278	885	387	488
DNAJC11	4495	3978	2147	2523
CAMTA1	1496	1253	837	731
VAMP3	5729	5084	3278	3577
PER3	1231	1304	958	707
UTS2	208	139	10	2
TNFRSF9	587	651	39	41
PARK7	15077	9900	7026	5068
ERRFI1	15700	11661	5712	4167
SLC45A1	3	2	24	16
RERE	3985	2606	2892	2287
ENO1	257608	210445	74460	61725
SLC2A5	4	0	8	0
GPR157	949	900	1022	1235
H6PD	2879	2829	1817	1908
SPSB1	2412	2006	392	254
SLC25A33	2282	2176	1349	1302
TMEM201	2792	2418	2011	1571
PIK3CD	679	378	400	206
CLSTN1	8993	7437	10038	10474
CTNNBIP1	1384	1099	496	398
LZIC	2851	1517	1678	1262
NMNAT1	541	532	160	190
RBP7	69	27	0	2
UBE4B	6643	5663	2685	2966
KIF1B	6855	4891	5675	5596
PGD	11505	9545	7210	6616
APITD1-CORT	0	2	0	2
APITD1	52	82	53	58
DFFA	7171	5352	2818	2933
PEX14	1394	1078	1176	1115
CASZ1	985	1103	1231	1477
TARDBP	5711	4322	5098	4506
MASP2	17	35	2	23
SRM	11895	10797	5138	4688
EXOSC10	4072	3169	2574	2172
MTOR	6438	4696	2989	2714
UBIAD1	2016	1500	1539	1421
PTCHD2	3	21	0	3
FBXO2	6654	4518	1676	1496
FBXO44	1834	1338	349	342
FBXO6	441	351	271	272
MAD2L2	1428	1152	911	606
AGTRAP	1419	1716	1411	1784
MTHFR	1235	898	1007	1574
CLCN6	1540	1057	804	922
NPPA	14	2	0	0
NPPB	8	17	147	56
KIAA2013	5639	5406	5836	5846
PLOD1	6953	4897	12062	8714
MFN2	9439	7553	5449	5396
MIIP	2697	2187	966	1008
TNFRSF8	24	13	2	6
TNFRSF1B	0	2	3348	2950
VPS13D	1511	1272	1627	1861
DHRS3	295	155	557	375
HNRNPCL1	5	0	0	3
PRDM2	2045	1716	1377	1535
KAZN	1918	1359	492	436
TMEM51	1712	1589	1658	1459
FHAD1	17	30	12	26
EFHD2	5754	4195	4354	3823
CELA2A	0	1	2	2
CASP9	538	506	478	626
DNAJC16	1287	1345	1169	1491
AGMAT	113	131	6	4
DDI2	4061	3084	2282	2394
PLEKHM2	5185	4326	2949	2980
SLC25A34	18	12	11	15
TMEM82	0	0	15	4
FBLIM1	805	511	10983	10002
UQCRHL	501	425	279	241
SPEN	4347	3576	4330	4366
ZBTB17	1602	1408	697	884
HSPB7	0	2	2	10
CLCNKA	0	2	17	35
CLCNKB	0	6	33	60
FAM131C	34	14	53	39
EPHA2	16348	17126	16875	25301
ARHGEF19	220	142	41	65
RSG1	172	206	135	234
FBXO42	1711	1442	935	1101
SZRD1	8124	6342	6306	5995
SPATA21	0	0	2	2
NECAP2	2192	1780	2489	2390
NBPF1	1714	1427	1296	1067
CROCC	408	278	389	558
ATP13A2	4680	3833	4589	3796
SDHB	6495	3985	3132	2294
PADI2	64	85	18	16
PADI1	43	30	580	717
PADI3	0	4	29	45
PADI4	18	9	12	6
RCC2	19000	19148	22292	22563
ARHGEF10L	823	523	586	582
ACTL8	24	8	108	64
KLHDC7A	0	0	12	15
ALDH4A1	1004	1108	1731	1906
IFFO2	2782	2340	5091	4380
UBR4	10638	8389	3134	3840
EMC1	5824	5512	5917	5892
MRTO4	8336	6756	4353	3366
AKR7A3	16	9	149	76
AKR7A2	2014	2195	1355	1497
PQLC2	1734	1353	1382	1338
CAPZB	9350	7110	11346	10332
MINOS1	222	165	159	178
NBL1	5108	3646	3460	2353
HTR6	4	0	2	0
TMCO4	629	711	616	611
RNF186	2	0	0	2
OTUD3	1611	1521	1227	1091
PLA2G2E	0	0	17	41
PLA2G2A	0	0	6642	8228
PLA2G2F	19	10	13	12
CAMK2N1	1079	656	3638	3558
MUL1	2053	1920	2348	2576
CDA	1242	788	45	70
PINK1	1607	1271	627	599
DDOST	13349	12166	18481	19107
KIF17	208	197	12	52
SH2D5	543	429	150	240
HP1BP3	11192	9342	4955	5162
EIF4G3	5557	4852	3054	3765
ECE1	6376	5030	5952	5005
NBPF3	809	823	622	827
ALPL	11	8	4	8
RAP1GAP	1750	1891	546	571
USP48	4456	3092	4693	3729
LDLRAD2	15	2	11	11
HSPG2	6984	6241	15965	16198
CELA3B	0	0	6	2
CDC42	13585	11425	19015	18079
WNT4	6	2	3	2
ZBTB40	2917	1993	1205	1310
EPHB2	183	46	4103	3427
KDM1A	9995	7599	5608	5517
LUZP1	2566	1930	3132	3080
HTR1D	208	182	2	3
HNRNPR	14056	11167	10282	8888
ZNF436	1306	1004	484	534
TCEA3	27	18	14	23
ASAP3	279	177	372	252
E2F2	796	424	490	76
ID3	658	394	2830	1768
RPL11	32490	28373	18764	19227
TCEB3	5138	4828	3874	4573
PITHD1	2578	1900	2332	2192
LYPLA2	4997	3820	6294	6354
GALE	1540	1582	2453	3260
HMGCL	693	846	724	1082
FUCA1	856	816	1646	2036
PNRC2	3734	2272	4196	3534
SRSF10	6922	5550	6172	5285
MYOM3	6	0	0	2
IL22RA1	103	21	2141	916
IFNLR1	782	431	305	337
GRHL3	500	440	1715	1463
STPG1	443	489	300	293
NIPAL3	1617	1841	1272	1960
RCAN3	1424	1087	1401	1253
SRRM1	6975	5612	6754	6428
CLIC4	20674	15379	6583	5801
RUNX3	0	0	12	6
SYF2	1655	1368	1107	1277
RSRP1	1006	963	1385	2099
RHD	5	2	6	4
TMEM50A	4325	3682	3855	3937
RHCE	29	13	2	4
TMEM57	1108	644	1395	1307
LDLRAP1	1181	920	1870	1559
MAN1C1	4	4	40	26
SEPN1	2291	1780	5262	4361
MTFR1L	712	598	653	767
AUNIP	973	877	562	269
PAQR7	1466	1429	1276	1376
STMN1	9686	7194	9097	4870
PAFAH2	974	909	629	981
EXTL1	9	19	0	6
TRIM63	2	4	0	0
PDIK1L	1114	897	381	297
CNKSR1	1128	909	1204	1359
CEP85	3542	3145	970	1017
SH3BGRL3	2727	2056	4855	4761
UBXN11	926	1572	383	658
CD52	2	0	0	2
AIM1L	3134	2123	5260	4439
LIN28A	2	7	0	0
DHDDS	3172	2379	1815	1592
HMGN2	22355	22798	18173	13373
RPS6KA1	5898	4072	5183	4783
ARID1A	5644	4668	3725	3840
PIGV	770	924	279	487
ZDHHC18	4678	3968	2127	1765
SFN	21553	12202	14293	14997
GPN2	1831	1329	1926	1825
GPATCH3	950	892	593	681
NUDC	9190	7580	5899	5316
KDF1	1391	1174	990	1087
TRNP1	775	743	2172	2407
FAM46B	1519	1136	558	459
SLC9A1	2598	3007	2904	3372
WDTC1	1766	1624	2037	2306
TMEM222	1488	1088	1172	1156
SYTL1	899	738	847	1701
MAP3K6	1263	1042	881	588
FCN3	0	4	4	2
CD164L2	44	24	40	17
GPR3	157	123	106	68
WASF2	8247	6960	5226	5389
AHDC1	3794	3358	1196	1537
IFI6	1193	1246	5564	11538
FAM76A	838	705	589	750
STX12	1671	852	1734	756
PPP1R8	2888	2535	2417	2603
THEMIS2	20	4	6	2
RPA2	2581	2384	1740	1118
SMPDL3B	5	11	937	1165
XKR8	495	432	1045	1052
EYA3	1998	1798	1362	1647
PTAFR	270	208	251	366
DNAJC8	5649	4724	4224	4057
ATPIF1	1736	1523	2634	2441
SESN2	1379	718	1322	1634
MED18	1022	881	649	803
PHACTR4	2916	2543	2294	2457
RCC1	12243	9830	6367	4734
TRNAU1AP	962	591	910	559
TAF12	732	918	364	668
RAB42	13	2	9	0
GMEB1	1604	1081	667	687
YTHDF2	5862	4961	5493	5984
OPRD1	2	6	1	0
EPB41	4934	4141	2697	3053
TMEM200B	21	6	0	0
SRSF4	4813	3932	3602	4253
MECR	793	846	763	834
PTPRU	2791	2352	5512	5519
MATN1	6	5	5	5
SDC3	1440	764	3953	2745
PUM1	4817	3355	3904	3691
NKAIN1	8	6	0	6
SNRNP40	3491	3324	1971	2044
ZCCHC17	1410	1042	679	671
FABP3	19	18	13	18
SERINC2	5633	4172	5241	4973
TINAGL1	6628	6374	6839	5985
PEF1	2359	2145	1423	1430
COL16A1	52	80	891	885
BAI2	199	104	99	120
SPOCD1	50	51	68	97
PTP4A2	10278	8365	8027	7051
KHDRBS1	13322	10842	11662	10763
TMEM39B	1357	1404	535	552
KPNA6	6111	5921	6032	7014
TXLNA	6217	5231	4024	4855
CCDC28B	8	15	153	149
IQCC	231	224	177	123
DCDC2B	2	2	6	8
TMEM234	125	153	247	353
EIF3I	18945	15955	11184	10756
FAM167B	1	1	7	6
LCK	45	63	188	107
HDAC1	9667	7679	10969	10506
MARCKSL1	483	316	11947	9403
TSSK3	7	0	1	9
FAM229A	63	40	57	94
BSDC1	3316	3429	1898	2737
ZBTB8B	2	0	0	2
ZBTB8A	205	183	253	298
ZBTB8OS	1142	994	726	549
RBBP4	6904	5013	4042	3568
SYNC	16	22	59	41
KIAA1522	9044	7754	7813	10153
YARS	18585	15660	5285	5022
S100PBP	1375	1122	1082	1143
FNDC5	4	4	2	2
HPCA	15	9	0	2
TMEM54	1556	1474	1736	1367
RNF19B	2140	1531	2037	1820
AK2	10064	8695	5040	5345
AZIN2	30	22	34	44
TRIM62	363	377	486	567
ZNF362	463	764	820	929
PHC2	3948	3546	4717	4904
ZSCAN20	201	224	236	317
CSMD2	0	0	9	10
SMIM12	1494	1191	1709	1351
GJB5	87	64	6	8
GJB4	2	0	5	4
GJB3	1656	714	2885	2670
DLGAP3	10	5	6	0
ZMYM6	448	331	383	330
ZMYM1	1173	835	488	372
SFPQ	16784	13806	18185	16849
ZMYM4	4125	3671	3424	3596
KIAA0319L	1973	1859	2084	2838
NCDN	2040	1932	1135	1584
TFAP2E	9	16	4	8
PSMB2	15454	12023	5755	5318
C1orf216	565	327	63	12
CLSPN	3591	2475	2154	824
AGO4	945	758	856	811
AGO1	4119	3214	1941	2168
AGO3	1938	1502	1103	898
TEKT2	8	5	2	4
ADPRHL2	2041	1547	1779	1719
COL8A2	0	2	124	54
TRAPPC3	3191	2806	2022	2340
MAP7D1	10772	9226	5571	5475
THRAP3	10897	9418	7674	8277
SH3D21	1417	1395	317	283
STK40	8316	9176	1114	2107
LSM10	1905	1431	880	785
OSCP1	62	210	98	283
MRPS15	5451	4519	3222	3036
ZC3H12A	290	301	478	530
MEAF6	3227	1822	2300	1415
SNIP1	884	773	629	633
DNALI1	0	6	6	2
GNL2	5345	4805	3238	3727
C1orf109	2270	1681	1196	1066
CDCA8	4793	3752	1834	847
EPHA10	297	228	107	95
MANEAL	1745	1263	980	553
YRDC	2080	958	1147	666
C1orf122	1720	1598	1639	1500
MTF1	2080	1540	1502	1847
INPP5B	529	556	552	567
SF3A3	8963	7375	4273	4190
FHL3	1112	781	1212	1305
UTP11L	3027	2254	2094	1920
RRAGC	1597	1331	1102	1055
MYCBP	781	1056	776	1181
RHBDL2	3	4	2	0
AKIRIN1	5275	3348	5392	5201
NDUFS5	5774	5309	5230	5618
MACF1	9207	6797	6926	6777
BMP8A	68	34	27	7
PABPC4	16223	18006	10725	11137
HEYL	63	58	0	0
HPCAL4	16	14	10	6
PPIE	2467	2428	810	852
BMP8B	120	59	8	1
TRIT1	1660	1652	924	1175
MYCL	116	135	216	227
MFSD2A	80	32	863	891
CAP1	14302	10519	26248	22630
PPT1	11737	9585	8961	7721
RLF	1772	1421	1029	1129
TMCO2	0	2	2	0
ZMPSTE24	7003	5441	5341	4897
COL9A2	465	402	2	12
SMAP2	949	918	694	918
ZFP69B	122	79	64	92
ZFP69	386	363	282	193
EXO5	145	130	136	83
ZNF684	155	159	62	66
RIMS3	150	106	411	231
NFYC	2330	2288	1455	1514
KCNQ4	328	314	2	20
CITED4	22	25	1710	1948
CTPS1	8546	7159	5432	5181
SLFNL1	32	32	13	26
SCMH1	694	521	1097	910
FOXO6	74	115	98	22
EDN2	0	2	18	8
HIVEP3	214	188	57	42
FOXJ3	3107	2788	2637	3110
RIMKLA	14	4	0	0
ZMYND12	0	0	6	4
PPCS	2507	2337	1616	1716
CCDC30	40	31	25	28
PPIH	1060	874	610	503
YBX1	60768	54337	46110	41833
CLDN19	6	0	0	6
P3H1	701	813	1465	1548
C1orf50	58	80	51	91
CCDC23	426	368	235	226
ERMAP	149	218	97	97
ZNF691	293	273	198	256
SLC2A1	40868	49213	33859	61017
FAM183A	28	37	11	8
EBNA1BP2	11944	10965	5011	4720
CFAP57	16	47	17	31
TMEM125	1476	1244	1218	1162
C1orf210	466	452	301	307
TIE1	2	9	2	0
MPL	6	2	21	29
CDC20	14471	11349	7266	3114
ELOVL1	6565	4964	8104	8595
MED8	1718	1588	794	821
SZT2	1102	1002	598	843
PTPRF	26004	20446	17402	15017
KDM4A	1404	1008	926	1083
ST3GAL3	18	22	9	15
ARTN	15	10	32	17
IPO13	2019	1688	1492	1581
DPH2	2619	2103	1606	1586
ATP6V0B	6106	5118	5217	4801
B4GALT2	4038	3157	2355	1835
CCDC24	210	238	401	356
SLC6A9	2026	1998	820	802
DMAP1	1085	950	1158	1540
ERI3	3119	2861	1621	1604
RNF220	2617	2552	1954	2082
TMEM53	221	215	169	232
C1orf228	46	19	0	14
KIF2C	8055	6151	2039	928
RPS8	48022	41695	33228	32068
BEST4	10	5	2	0
PLK3	1193	1293	734	1167
TCTEX1D4	33	29	20	22
BTBD19	159	193	66	116
PTCH2	24	6	8	4
EIF2B3	2124	2044	1054	1066
HECTD3	1723	616	3206	1587
UROD	1634	1473	2252	2437
ZSWIM5	102	119	472	287
HPDL	0	0	1123	968
MUTYH	25	7	12	35
TOE1	721	554	894	685
TESK2	239	235	143	147
CCDC163P	136	93	98	92
MMACHC	581	469	437	524
PRDX1	32865	27057	20059	18063
AKR1A1	2039	1911	2454	2390
NASP	7509	6733	7441	5795
CCDC17	33	39	4	17
GPBP1L1	4803	4190	3789	4293
TMEM69	1350	1018	737	783
IPP	710	544	241	193
MAST2	4711	4477	2802	2666
PIK3R3	620	322	166	104
TSPAN1	74	64	232	431
POMGNT1	3443	2454	2247	2099
RAD54L	1173	655	750	316
LRRC41	3868	3080	4978	4465
UQCRH	9554	8004	5689	5412
NSUN4	1661	1498	1176	922
FAAH	211	199	25	37
DMBX1	36	22	0	0
MKNK1	1215	801	822	616
MOB3C	488	427	240	423
ATPAF1	1650	1771	1714	1799
EFCAB14	6045	4684	5143	5287
CYP4B1	10	6	0	0
CYP4X1	0	0	13	4
PDZK1IP1	0	0	8	10
STIL	3902	2445	2881	1409
CMPK1	12727	9746	9062	8341
FOXE3	4	2	0	4
FOXD2	14	25	236	117
TRABD2B	0	0	315	93
AL356289.1	0	2	3	0
SPATA6	0	2	53	93
FAF1	4577	4218	2039	2053
CDKN2C	878	678	139	64
RNF11	5645	2754	4016	2626
TTC39A	430	272	635	314
EPS15	3326	2895	2484	2257
OSBPL9	4043	4071	3144	3248
NRD1	9782	8173	6682	6672
RAB3B	805	497	19	28
TXNDC12	372	313	283	246
KTI12	228	282	314	279
BTF3L4	4724	4491	2962	3522
ZFYVE9	1288	1380	1218	1243
CC2D1B	2047	1544	1841	1987
ORC1	2072	1501	1166	444
PRPF38A	3920	3033	2154	2277
ZCCHC11	1912	1773	1020	1173
COA7	4852	4199	3510	3361
ZYG11B	2104	1185	1835	1064
ZYG11A	454	381	4	0
ECHDC2	722	621	6	10
SCP2	3136	3012	3080	3690
CPT2	486	372	601	793
C1orf123	983	1152	841	806
MAGOH	2105	1618	1178	1260
LRP8	2434	931	4217	3332
NDC1	6992	5275	4474	3016
YIPF1	717	742	1010	1045
DIO1	0	2	0	4
HSPB11	604	505	1826	1771
LRRC42	3459	2887	4218	4495
LDLRAD1	0	6	7	19
TMEM59	4280	3812	7730	8268
TCEANC2	424	316	390	441
CYB5RL	544	446	293	216
MRPL37	8604	7609	5700	4605
SSBP3	726	568	1668	1289
ACOT11	197	217	954	1023
FAM151A	0	1	15	24
TTC4	28	36	11	5
PARS2	437	556	436	639
TTC22	407	373	0	4
DHCR24	20021	13335	16987	12790
PCSK9	679	384	2497	2190
USP24	5498	4107	4245	4023
PPAP2B	569	617	484	544
PRKAA2	4	2	6	5
OMA1	378	495	280	582
TACSTD2	24939	26191	21830	26499
MYSM1	1456	1121	1297	1570
JUN	2765	2731	4956	5679
FGGY	151	215	68	134
HOOK1	1784	1064	2494	1876
CYP2J2	36	40	481	723
NFIA	441	525	703	906
TM2D1	730	669	631	801
INADL	3234	2331	3260	3675
L1TD1	4	0	2	0
KANK4	237	290	3	2
USP1	6883	6615	3890	2308
DOCK7	3644	2985	2218	2451
ANGPTL3	0	2	0	2
ATG4C	690	575	282	294
ALG6	521	545	498	605
ITGB3BP	811	822	359	291
EFCAB7	271	334	113	149
PGM1	2699	2168	5467	5566
ROR1	562	334	2091	1308
CACHD1	498	427	1143	1160
RAVER2	1088	777	1750	1664
JAK1	5456	5063	3340	3136
AK4	2257	1033	3092	1966
DNAJC6	1222	1091	819	717
LEPROT	3342	2876	2085	2381
LEPR	648	441	283	261
WDR78	47	66	1	14
MIER1	2342	1857	1579	1705
SLC35D1	2530	1996	1278	1040
C1orf141	2	0	0	2
IL12RB2	4	2	1	5
SERBP1	32296	26771	21924	19621
GADD45A	1299	1097	1283	1895
GNG12	4685	2662	4423	2902
DIRAS3	0	0	2	9
WLS	1022	1156	6045	6245
RPE65	60	38	62	85
DEPDC1	3719	2501	851	420
LRRC7	18	12	1	4
LRRC40	2300	2307	1249	1445
SRSF11	7465	6776	6145	7515
ANKRD13C	1790	1118	1573	1240
HHLA3	90	215	81	186
CTH	737	742	106	184
ZRANB2	4237	2836	2610	2300
NEGR1	0	0	10	4
LRRIQ3	20	24	2	14
FPGT	900	489	346	274
CRYZ	2901	2662	2874	2300
TYW3	1229	784	1220	1209
SLC44A5	240	186	10	4
ACADM	2216	2176	2042	2850
RABGGTB	2897	2316	2312	2464
MSH4	6	7	6	3
ST6GALNAC3	0	0	749	690
ST6GALNAC5	103	48	16	19
PIGK	1870	1839	1318	1180
ZZZ3	3079	2570	1914	2110
USP33	4145	3205	3406	3537
FAM73A	2377	848	1122	502
NEXN	3	0	6	4
FUBP1	7517	6057	5811	5636
DNAJB4	1207	1224	159	290
IFI44L	62	46	6	202
IFI44	196	213	167	564
LPHN2	1623	1274	12	46
TTLL7	61	54	0	0
PRKACB	0	6	893	533
SAMD13	8	10	5	4
RPF1	2171	1905	2127	2075
GNG5	286	349	578	438
CTBS	113	96	130	133
SSX2IP	2387	1960	2628	2301
LPAR3	6	0	0	2
MCOLN2	441	375	423	463
WDR63	12	13	8	6
MCOLN3	485	388	2	0
SYDE2	805	659	445	419
C1orf52	769	698	869	944
BCL10	793	815	1091	1394
DDAH1	4052	3394	5138	5388
CYR61	7913	5713	1958	1828
ZNHIT6	2326	1818	1363	1730
COL24A1	26	32	2	10
ODF2L	1131	1167	504	474
SH3GLB1	6566	4461	5766	5028
2024-09-15	12274	9615	6100	5390
HS2ST1	6218	6598	4473	4769
LMO4	5108	5232	2611	3205
PKN2	11175	10871	2829	3885
GTF2B	2148	2083	1056	1728
CCBL2	3681	2808	1059	1083
RBMXL1	2940	2828	2112	2333
GBP3	1182	661	768	1141
GBP1	6	5	197	399
GBP2	28	30	10	19
GBP4	12	2	0	0
LRRC8B	3406	2151	1929	1634
LRRC8C	41	34	30	34
LRRC8D	6317	2536	1455	1146
ZNF326	2555	2004	1834	1645
ZNF644	5325	4588	2548	2608
HFM1	14	4	1	6
CDC7	4174	3254	857	483
TGFBR3	4038	2943	1446	1413
BRDT	0	0	26	56
EPHX4	119	113	2	2
SETSIP	81	46	45	23
BTBD8	482	499	144	151
GLMN	2017	2257	788	1034
RPAP2	3483	2611	805	946
GFI1	161	109	10	20
EVI5	1363	1077	1787	1760
RPL5	100676	79660	32981	29198
FAM69A	212	132	391	377
MTF2	3657	3384	1474	1696
TMED5	11115	4384	4528	1720
CCDC18	818	745	344	268
DR1	9009	4172	3838	2139
FNBP1L	9601	4412	4370	2976
BCAR3	4184	3365	516	538
DNTTIP2	8885	8460	3472	3931
GCLM	11736	7953	2729	2671
ABCA4	66	69	2	5
ARHGAP29	11793	11800	1735	2731
ABCD3	7347	6103	3335	2929
F3	6275	6705	2587	2658
SLC44A3	1008	1033	1176	1306
CNN3	18807	17942	11638	12779
ALG14	776	668	272	261
TMEM56	2537	1769	787	544
TMEM56-RWDD3	16	24	5	16
RWDD3	125	133	58	53
PTBP2	2601	2043	477	622
DPYD	458	639	48	44
SNX7	621	529	1489	1283
FRRS1	2293	2537	400	614
AGL	5258	4486	1951	2340
SLC35A3	4073	2519	1169	900
HIAT1	169	128	50	44
SASS6	1789	1484	653	389
TRMT13	1126	584	441	370
LRRC39	27	11	3	12
DBT	2609	2635	1746	2602
RTCA	6833	4825	2575	2128
CDC14A	426	488	329	352
EXTL2	2105	2095	854	949
SLC30A7	3930	3390	1937	2365
DPH5	2533	2103	554	615
S1PR1	34	53	5	2
COL11A1	0	2	0	2
RNPC3	585	466	249	337
AMY2B	15	25	2	7
PRMT6	1753	1820	1750	1921
VAV3	3	8	0	0
SLC25A24	8329	6770	4494	4828
FAM102B	2030	1288	2905	2711
HENMT1	1350	1588	12	20
PRPF38B	4321	3323	4546	4359
FNDC7	14	4	0	2
STXBP3	2187	2344	2179	2648
AKNAD1	17	31	0	10
GPSM2	3608	3386	1102	1069
CLCC1	2418	1782	1545	1449
WDR47	1440	1327	910	1072
TAF13	3477	1775	2558	1787
TMEM167B	2550	2060	751	855
KIAA1324	182	168	22	47
SARS	21450	18739	5130	5710
CELSR2	1732	1338	1921	1614
PSRC1	1440	1161	390	203
MYBPHL	1	2	4	2
SORT1	19336	10596	11803	5954
PSMA5	12142	9171	4182	4014
SYPL2	6	14	0	0
ATXN7L2	651	743	195	272
CYB561D1	1063	789	806	1046
AMIGO1	46	23	0	0
GPR61	7	2	3	7
GNAI3	11856	9390	7378	6817
GNAT2	3	23	4	2
AMPD2	4526	3527	1363	1841
GSTM4	878	806	5203	3995
GSTM2	0	5	77	119
GSTM1	0	0	1202	1004
GSTM5	5	5	0	3
GSTM3	128	121	3237	3626
EPS8L3	0	4	1751	1628
CSF1	570	519	1140	1102
AHCYL1	11547	10712	6512	6217
STRIP1	2694	2380	1896	2310
KCNC4	621	292	647	428
RBM15	1633	1226	1154	1007
SLC16A4	117	178	504	633
LAMTOR5	3071	2584	1981	2152
KCNA10	0	2	5	12
LRIF1	1359	944	1	4
DRAM2	1571	1553	1365	1660
CEPT1	1448	1468	1071	1290
DENND2D	3	3	555	689
CHI3L2	0	0	6	12
OVGP1	137	109	36	45
WDR77	5283	4599	2317	2319
ATP5F1	16998	15574	8064	8324
C1orf162	23	17	3	1
RAP1A	4500	3925	2779	3062
FAM212B	41	30	869	899
DDX20	2980	2675	1536	1653
KCND3	3	0	8	8
CTTNBP2NL	1961	1311	1234	1309
WNT2B	45	9	27	16
ST7L	560	607	408	379
CAPZA1	17919	14755	11084	12385
MOV10	3750	3695	4274	5794
RHOC	6959	5518	5481	5876
PPM1J	75	56	121	125
FAM19A3	6	6	55	43
SLC16A1	24349	23792	26967	21501
LRIG2	1311	1089	756	875
MAGI3	1018	876	875	817
PHTF1	3283	1895	1218	990
RSBN1	1511	1230	764	927
PTPN22	0	11	11	0
BCL2L15	9	4	1293	2116
AP4B1	715	694	475	737
DCLRE1B	1788	1215	647	290
HIPK1	6478	5603	4238	4904
OLFML3	45	69	199	289
TRIM33	5217	5019	2789	3289
BCAS2	4263	4101	1421	1709
DENND2C	90	61	77	98
NRAS	10872	8591	7117	5914
CSDE1	46257	39030	20306	20956
SIKE1	3793	2963	1856	1864
TSPAN2	128	117	71	44
VANGL1	7205	5623	4570	4378
CASQ2	35	53	0	0
SLC22A15	265	206	2	4
ATP1A1	22101	20512	14494	13580
CD58	737	722	531	543
IGSF3	8124	8117	2699	2128
PTGFRN	5085	4729	6241	5922
CD101	48	19	22	23
TTF2	3242	2955	1430	1251
TRIM45	640	412	113	101
VTCN1	274	386	2	4
MAN1A2	5749	5066	2239	2419
FAM46C	17	26	1090	814
GDAP2	1139	757	828	843
WDR3	5172	4538	2651	3085
SPAG17	5	5	2	2
WARS2	1078	986	760	705
HSD3B1	2	4	0	0
ZNF697	1123	1094	585	725
PHGDH	10838	10925	44	89
REG4	0	0	14784	15059
NOTCH2	5835	4821	5696	5632
SEC22B	4039	3505	2773	3201
NBPF26	195	162	211	288
FAM72B	525	435	167	113
SRGAP2C	811	313	527	260
FAM72C	110	98	89	43
NBPF15	1436	1112	869	794
SRGAP2B	463	204	446	214
FAM72D	377	295	143	81
AC241585.2	58	39	49	56
NBPF8	222	136	493	509
GPR89A	713	561	417	447
PDZK1	21	8	5	17
CD160	17	4	2	6
RNF115	2946	2307	1906	1759
POLR3C	1788	1448	1801	1901
NUDT17	59	54	102	181
PIAS3	2104	1483	2184	2148
ANKRD35	4	16	26	61
ITGA10	6	20	25	73
PEX11B	358	289	1064	944
RBM8A	3058	2516	3334	3499
LIX1L	37	30	58	52
ANKRD34A	24	38	150	358
POLR3GL	82	153	145	252
TXNIP	0	0	1442	2520
NBPF10	114	91	118	111
NOTCH2NL	0	0	17	5
NBPF12	410	361	461	577
PRKAB2	966	783	1043	1226
FMO5	57	51	65	81
CHD1L	8	12	8	18
BCL9	709	605	568	625
ACP6	582	476	585	758
GJA5	1029	835	6	3
GPR89B	230	357	195	232
NBPF11	504	485	670	647
AC245100.1	35	25	89	64
NBPF14	558	453	277	292
PDE4DIP	2591	2375	1672	1998
NBPF9	1754	1346	1133	1079
FCGR1A	16	21	0	0
HIST2H2BF	10	2	29	31
HIST2H3D	8	1	5	4
HIST2H4A	0	0	3	2
HIST2H2AA4	4	0	3	2
HIST2H4B	6	2	0	7
HIST2H2BE	37	83	78	265
HIST2H2AC	32	42	82	77
HIST2H2AB	2	0	5	0
BOLA1	260	224	224	232
SV2A	20	19	0	14
SF3B4	4848	4223	5137	5215
MTMR11	302	309	443	481
OTUD7B	2162	2072	2050	2415
VPS45	1255	1115	1450	1379
PLEKHO1	60	16	11	15
ANP32E	11267	9373	7783	5649
CA14	18	10	17	20
APH1A	6122	5116	9341	8063
C1orf54	1	2	18	16
CIART	0	4	5	34
MRPS21	1806	1454	2957	2717
PRPF3	1976	1785	3253	4316
RPRD2	2309	1690	1978	2673
TARS2	2381	1991	1284	1521
ECM1	335	240	352	391
ADAMTSL4	2218	2272	12	34
MCL1	9979	9627	17126	21195
ENSA	8120	6891	6985	8115
GOLPH3L	1141	1420	1350	1965
CTSS	0	8	42	74
CTSK	119	87	84	183
ARNT	1864	1573	2056	2248
SETDB1	1120	1114	924	1272
CERS2	3807	2064	8094	5091
ANXA9	508	386	226	396
FAM63A	438	509	400	625
PRUNE	1337	1412	927	1202
BNIPL	30	108	10	30
C1orf56	103	95	237	193
CDC42SE1	4262	3265	4611	5267
MLLT11	180	189	31	61
GABPB2	240	393	186	247
SEMA6C	20	16	95	81
SCNM1	1248	1024	1351	1302
LYSMD1	178	90	326	285
TMOD4	4	15	0	37
VPS72	1573	1490	1633	2234
PIP5K1A	4228	3095	4160	5012
PSMD4	7351	6700	5892	6299
ZNF687	2076	1700	1902	2072
PI4KB	3540	3374	3500	4803
RFX5	1625	1223	2124	2419
SELENBP1	2	0	893	1052
PSMB4	13058	10407	11920	10529
POGZ	1992	1577	2249	2337
CGN	4786	4530	9102	12157
TUFT1	2073	1841	1971	2456
SNX27	2663	2290	3216	3952
CELF3	11	3	1	2
MRPL9	1566	1525	1760	1735
OAZ3	8	6	5	13
TDRKH	681	665	0	6
C2CD4D	26	30	48	70
THEM5	2	7	4	9
THEM4	913	758	1901	2262
S100A10	19238	17840	77294	96101
S100A11	22389	19926	41907	43630
TCHHL1	2	6	0	2
TCHH	31	25	4	0
RPTN	0	0	2	7
HRNR	0	4	192	526
FLG	0	8	1731	3148
FLG2	0	0	24	34
LCE5A	0	0	2	4
IVL	2	5	2	0
SPRR3	28	35	2	0
SPRR1B	10	8	0	4
SPRR2D	6	8	33	78
PRR9	12	6	0	8
S100A9	289	235	2	0
S100A6	7688	6387	46961	56065
S100A5	36	10	5	11
S100A4	1108	823	601	1004
S100A3	94	60	35	14
S100A2	6	9	534	527
S100A16	11562	8185	8428	8760
S100A14	20698	15201	1651	2082
S100A13	500	484	524	601
S100A1	15	8	14	32
CHTOP	3620	2880	3540	3545
SNAPIN	830	676	713	769
ILF2	18354	15110	16934	14306
NPR1	6	12	2	0
INTS3	168	517	137	119
SLC27A3	20	20	16	68
GATAD2B	206	94	141	99
DENND4B	2018	2332	3765	4795
CRTC2	2024	1678	1488	1873
SLC39A1	116	105	126	101
CREB3L4	192	204	215	244
JTB	168	183	352	314
RAB13	4	0	517	201
RPS27	12469	10967	21852	22606
NUP210L	0	6	5	4
TPM3	28891	22638	36866	29877
C1orf189	6	4	0	0
C1orf43	8316	8761	6189	7272
UBAP2L	8263	7432	8966	11591
HAX1	3745	3899	2562	2850
AQP10	0	0	2	6
ATP8B2	15	19	35	30
IL6R	1197	995	220	281
UBE2Q1	3759	2952	4642	4919
CHRNB2	0	4	2	2
ADAR	15590	12727	24915	27857
PMVK	572	543	1377	1389
PBXIP1	656	1128	2312	4101
PYGO2	2701	2230	2228	2344
SHC1	9082	7130	8846	8049
CKS1B	5325	4765	4048	2000
FLAD1	1816	1733	2337	2349
ZBTB7B	2675	2572	3130	4601
DCST2	8	8	0	8
DCST1	7	0	8	7
ADAM15	9147	6888	14449	10473
EFNA4	224	146	1279	1605
EFNA3	51	26	377	545
EFNA1	897	772	2372	2940
SLC50A1	2259	1896	2685	2474
DPM3	279	183	597	629
KRTCAP2	58	66	111	207
TRIM46	28	2	12	8
MUC1	427	470	2288	4795
THBS3	133	118	104	220
MTX1	708	708	896	897
GBA	8	27	222	78
FDPS	2437	1646	2614	1798
RUSC1	2958	2165	5361	4222
ASH1L	3054	1721	2219	1808
MSTO1	1115	741	779	870
YY1AP1	1618	1295	1980	2286
DAP3	7018	5841	5177	5526
GON4L	1807	1380	2137	2442
SYT11	30	24	10	4
RIT1	1156	972	801	961
KIAA0907	1727	1434	1941	2736
RXFP4	0	0	4	10
ARHGEF2	3072	3128	3206	4478
SSR2	5145	4262	7428	6901
UBQLN4	5138	4623	4601	4667
LAMTOR2	594	586	1860	2163
RAB25	3197	2752	5137	5843
MEX3A	336	308	592	681
LMNA	34227	30873	38456	50110
SEMA4A	212	354	4	0
SLC25A44	2204	1427	3296	2694
PMF1	702	747	616	548
BGLAP	0	1	3	5
PAQR6	91	94	55	121
SMG5	12085	8103	7972	7124
TMEM79	296	273	245	388
GLMP	179	224	3062	3221
CCT3	31469	22364	24747	25073
TSACC	44	36	43	59
RHBG	25	9	8	0
C1orf61	58	44	7	11
MEF2D	925	999	1165	1657
IQGAP3	2345	1755	3545	1675
TTC24	4	0	0	4
APOA1BP	3679	2952	7002	5803
GPATCH4	3204	1433	3180	2021
HAPLN2	0	0	5	2
BCAN	14	33	21	58
NES	494	229	6629	4204
CRABP2	580	520	9886	8281
ISG20L2	3744	3232	5390	5955
RRNAD1	363	461	717	856
MRPL24	1283	1154	1374	1525
HDGF	40671	29576	27640	21316
PRCC	4379	3600	5466	5594
SH2D2A	2	4	367	317
PEAR1	20	12	16	25
ARHGEF11	2215	1891	4092	4617
ETV3	1789	1019	2271	2191
KIRREL	0	0	32	38
SPTA1	1	0	24	10
IFI16	9	10	120	412
DUSP23	395	293	2	0
CFAP45	60	57	26	22
TAGLN2	23829	19192	43111	33677
IGSF9	773	916	1627	1827
SLAMF9	0	0	4	16
KCNJ10	0	2	0	2
PIGM	576	582	1280	1572
IGSF8	813	530	3352	2995
CASQ1	0	10	4	0
PEA15	10529	6736	6022	4786
DCAF8	1025	787	604	1016
PEX19	1843	1613	1501	1839
COPA	10750	8955	11580	12786
NCSTN	2295	1523	7144	4118
NHLH1	12	3	2	4
VANGL2	18	28	91	159
SLAMF6	0	0	4	19
SLAMF7	4	19	22	54
LY9	8	4	6	8
ITLN1	0	0	2	6
ITLN2	0	0	2	2
F11R	8426	7732	6799	7334
RP11-544M22.13	1	3	8	4
TSTD1	139	164	899	1030
USF1	1338	1038	1839	2265
ARHGAP30	40	25	31	45
PVRL4	1112	1093	258	413
KLHDC9	2	2	92	153
PFDN2	3495	3715	1782	2278
NIT1	856	779	1235	1337
DEDD	1019	874	995	1123
UFC1	3035	2597	2559	2925
USP21	901	1081	809	1294
PPOX	244	253	438	405
B4GALT3	2389	2344	2630	3081
NDUFS2	4115	3864	5879	6940
FCER1G	0	0	2	2
APOA2	0	0	61	54
TOMM40L	600	478	1007	966
NR1I3	27	18	18	21
MPZ	2	0	2	12
SDHC	3287	3187	6830	7880
CFAP126	86	107	129	180
HSPA6	45	46	39	38
FCRLB	4	6	0	0
DUSP12	1240	846	879	796
ATF6	1896	1993	3882	4621
NOS1AP	59	46	224	210
C1orf111	4	2	3	8
C1orf226	180	138	448	582
SH2D1B	0	0	6	11
UHMK1	5874	2800	7057	3886
UAP1	3535	2892	2461	2520
DDR2	40	28	44	14
HSD17B7	1724	1258	233	257
C1orf110	0	0	60	71
RGS4	0	2	2	2
RGS5	17	21	272	401
NUF2	2811	2293	1380	758
PBX1	318	262	704	949
MGST3	1648	1556	4359	4429
ALDH9A1	2498	2852	3376	4126
TMCO1	3884	2749	5626	5001
UCK2	2651	2343	3201	3353
POGK	5045	4163	5711	5571
TADA1	727	593	864	855
ILDR2	54	67	213	205
POU2F1	1594	1144	1680	1100
CREG1	3480	3002	5789	5427
RCSD1	17	6	0	0
MPZL1	10261	9681	8934	8214
ADCY10	8	1	7	8
MPC2	1358	1200	1702	1999
DCAF6	2571	1771	3034	3535
GPR161	137	50	6020	3755
TIPRL	4396	3702	2747	3247
SFT2D2	3427	2290	4758	3797
TBX19	93	71	87	68
ATP1B1	6769	5850	27429	31082
NME7	538	676	619	1105
BLZF1	1501	1496	2321	3346
CCDC181	2	0	5	11
SLC19A2	1476	1616	2184	2458
F5	4	0	685	913
C1orf112	1173	922	1049	642
SELL	24	27	64	70
METTL18	331	298	257	309
SCYL3	248	238	293	380
KIFAP3	793	931	1775	2496
GORAB	263	276	428	571
FMO6P	0	0	2	2
FMO1	6	2	1	1
FMO4	35	39	133	189
PRRC2C	7611	6005	10040	10863
VAMP4	362	386	190	316
METTL13	2422	2250	4099	4301
DNM3	10	4	12	36
PIGC	1090	1141	1250	1296
C1orf105	8	8	8	11
SUCO	3456	2752	3960	4811
TNFSF4	35	18	2	2
PRDX6	15140	12797	8964	8526
KLHL20	710	780	842	1399
CENPL	1559	959	704	410
DARS2	5065	2674	5451	1984
ZBTB37	501	386	383	275
SERPINC1	2	4	4	0
RC3H1	1533	1294	1990	2297
RABGAP1L	752	461	533	375
CACYBP	10933	7578	6245	4365
MRPS14	1095	1167	1243	1307
KIAA0040	619	514	9046	6364
RFWD2	2239	2112	2590	2639
PAPPA2	2	0	4	0
RASAL2	2178	2174	811	1205
RALGPS2	1989	1108	3102	2382
FAM20B	5607	2629	4255	1964
TOR3A	52	52	3533	2847
ABL2	4587	2907	1864	1797
SOAT1	7226	4706	1488	926
AXDND1	14	11	2	2
TDRD5	47	61	0	4
TOR1AIP2	4785	2871	4932	4006
TOR1AIP1	3939	2866	5326	5429
CEP350	2449	1779	2720	2966
QSOX1	9663	7396	26703	22302
LHX4	276	141	32	23
LHX4-AS1	2098	1513	2155	1967
XPR1	3305	2641	2835	2715
KIAA1614	59	64	20	19
STX6	1487	786	2631	2279
MR1	287	320	461	868
IER5	1842	1354	3372	4052
GLUL	3212	1417	3490	2698
RNASEL	362	393	410	631
RGS16	46	52	1938	2183
RGS8	0	0	161	70
NPL	2	17	253	283
DHX9	16895	12532	17338	14853
LAMC1	13010	13034	21529	27182
LAMC2	16532	14866	8666	11856
NMNAT2	81	50	0	2
SMG7	6888	6693	6918	8034
NCF2	201	226	30	86
ARPC5	6476	6691	12541	13505
RGL1	83	115	203	245
COLGALT2	34	26	41	33
TSEN15	2461	1702	2061	1818
C1orf21	268	120	560	289
EDEM3	1646	1108	2837	2752
FAM129A	386	450	8	1
RNF2	1173	1001	1635	1405
TRMT1L	1208	1154	1206	1575
SWT1	260	181	257	341
IVNS1ABP	4335	4144	5197	4623
HMCN1	2	12	0	8
PRG4	0	3	1	11
TPR	7226	6932	10141	11238
C1orf27	1632	769	1415	1083
PDC	0	0	4	2
PTGS2	138	450	842	873
PLA2G4A	125	254	1172	1538
RGS2	176	168	79	115
UCHL5	3975	2831	2460	1870
TROVE2	1896	1263	2062	1665
GLRX2	1143	947	977	934
CDC73	3620	2985	2829	3087
CFH	0	8	6	43
CFHR3	10	4	20	16
CFHR4	10	17	2	1
ASPM	5191	2681	3439	1183
ZBTB41	2080	1028	1123	895
DENND1B	1055	306	854	427
C1orf53	116	118	140	186
NEK7	3599	3106	3887	4833
PTPRC	1	0	2	6
NR5A2	2	8	195	184
ZNF281	1766	1577	2272	2810
KIF14	3472	2903	1588	868
DDX59	865	774	568	530
CAMSAP2	4700	4667	4122	5294
C1orf106	1913	1316	8724	8994
KIF21B	34	26	1018	505
CACNA1S	0	2	9	2
ASCL5	1	0	424	354
TMEM9	2773	1979	5046	4420
IGFN1	0	2	0	3
PKP1	20	10	0	0
TNNT2	22	17	3	2
LAD1	5573	4115	4934	4618
TNNI1	13	36	228	300
PHLDA3	1981	1430	14	30
CSRP1	3926	3693	10715	9459
NAV1	114	70	103	86
IPO9	6956	5282	7397	5522
SHISA4	25	20	43	20
LMOD1	7	6	0	0
TIMM17A	4083	3730	5318	5790
RNPEP	3582	3159	7964	7654
ELF3	684	704	9536	11806
GPR37L1	6	8	67	63
ARL8A	472	337	3132	3772
PTPN7	0	2	4	2
LGR6	7	2	2	2
UBE2T	1924	1107	1285	667
PPP1R12B	580	551	268	553
SYT2	7	5	0	6
KDM5B	3262	2654	4905	6127
RABIF	1269	861	1121	880
KLHL12	2184	1872	2184	2577
ADIPOR1	6059	5777	6724	7109
CYB5R1	954	689	1439	1388
TMEM183A	4007	3558	5556	6307
PPFIA4	10	15	50	32
ADORA1	45	18	259	63
CHI3L1	0	0	118	165
BTG2	23	40	4639	10429
FMOD	0	0	755	1118
PRELP	6	0	4	4
ATP2B4	1656	1160	5244	3907
ZC3H11A	0	2	6	7
ZBED6	8	3	23	50
SNRPE	3629	3419	3350	3548
SOX13	2693	1894	1550	1177
ETNK2	333	219	112	91
REN	10	0	8	19
KISS1	625	433	17	23
GOLT1A	48	57	152	269
PLEKHA6	740	807	2817	2257
PPP1R15B	5679	2793	6667	3695
PIK3C2B	1931	1564	4272	5275
MDM4	805	560	876	855
LRRN2	2	10	0	2
NFASC	6	5	0	2
TMEM81	71	74	54	72
RBBP5	2170	2014	2435	3086
DSTYK	1117	876	1953	1880
TMCC2	266	196	180	139
NUAK2	2650	2615	993	933
LEMD1	6	3	5	10
CDK18	678	708	517	802
MFSD4	61	38	72	69
ELK4	2416	1346	1610	1231
SLC45A3	1715	1324	942	769
NUCKS1	16529	15244	30120	23169
RAB29	2046	1985	2037	2401
SLC41A1	1794	1497	4062	4470
SLC26A9	0	4	16	16
RAB7B	30	14	134	202
CTSE	25	5	39052	30677
FAM72A	361	299	151	138
SRGAP2	2426	1927	2751	2333
IKBKE	523	543	876	972
RASSF5	727	529	101	83
EIF2D	2246	1938	2082	1871
DYRK3	102	174	680	979
MAPKAPK2	3411	2844	8432	8546
IL19	0	0	12	10
FAIM3	49	31	97	102
C1orf116	261	273	4729	8357
PFKFB2	2883	2495	3057	3275
YOD1	1606	769	1875	1348
C4BPB	55	63	1917	1709
CD55	2669	1512	19827	10200
CR2	63	51	4	0
CD46	10808	9573	11032	12836
CD34	18	6	0	0
PLXNA2	1909	1938	717	624
CAMK1G	16	5	0	0
LAMB3	6702	5335	8129	9793
TRAF3IP3	11	2	0	0
C1orf74	328	252	240	222
IRF6	2472	2071	3387	4140
DIEXF	2103	1025	1682	1035
SYT14	422	396	24	4
SERTAD4	2087	922	593	311
HHAT	102	178	473	686
KCNH1	0	3	0	4
RCOR3	1169	918	1144	1139
TRAF5	234	131	1963	1595
SLC30A1	2504	855	2669	1792
NEK2	3409	3391	1298	772
LPGAT1	4897	3617	5887	5246
INTS7	3505	3129	1828	1808
DTL	2833	1452	1754	463
PPP2R5A	2706	2100	5563	5433
TMEM206	798	907	790	895
NENF	1619	1345	3483	3064
ATF3	781	764	1343	1486
BATF3	2	3	12	4
NSL1	1062	1031	911	761
TATDN3	340	440	307	541
SPATA45	0	5	1	4
FLVCR1	1871	982	3994	1963
VASH2	6	2	62	5
ANGEL2	1628	1156	1384	1013
RPS6KC1	1111	818	1484	1175
PROX1	2	4	121	159
SMYD2	3016	2482	2653	2220
PTPN14	3353	2858	2966	3317
CENPF	6228	5642	3695	2210
KCTD3	3415	2663	2847	2511
ESRRG	0	0	114	83
GPATCH2	926	694	987	1040
SPATA17	65	132	27	71
RRP15	2182	1565	2664	2386
TGFB2	4	6	7	5
LYPLAL1	451	332	667	626
SLC30A10	4	0	0	12
EPRS	21346	20510	7829	10357
BPNT1	2935	2519	2853	3512
IARS2	11651	9853	14721	14413
RAB3GAP2	2277	1771	2824	3287
MARK1	20	6	0	0
C1orf115	686	840	8	8
2024-03-01	1365	1260	1661	982
DUSP10	382	337	325	525
HHIPL2	3	0	2	12
TAF1A	794	915	510	675
MIA3	1839	1834	3589	4475
AIDA	2041	1524	3690	3192
BROX	4349	2862	4474	3464
DISP1	240	179	290	285
TLR5	16	8	14	13
SUSD4	3	6	376	342
CAPN8	31	42	199	369
CAPN2	20726	15118	25457	28024
TP53BP2	2886	2713	3172	3998
FBXO28	2929	1711	2899	2639
DEGS1	4638	3093	9394	7042
NVL	1548	1255	1644	1512
CNIH4	2622	2144	2837	2417
WDR26	4338	3217	4829	5451
CNIH3	42	43	11	6
DNAH14	443	291	0	0
LBR	7736	7479	9382	8303
ENAH	12565	6193	9995	5567
SRP9	11478	8773	10976	8622
EPHX1	1216	968	1524	1304
TMEM63A	3618	2733	6752	7235
PYCR2	1086	1042	1284	1557
SDE2	2642	1718	2746	2594
H3F3A	8963	7912	17494	16980
ACBD3	3243	2405	3678	4664
LIN9	1724	889	705	279
PARP1	13994	12403	12790	11685
ITPKB	415	279	1059	923
PSEN2	59	22	69	104
ADCK3	7	1	9	30
CDC42BPA	3674	2200	5408	3952
ZNF678	473	209	928	338
SNAP47	2293	1691	2083	2348
JMJD4	368	264	402	371
WNT9A	2	0	0	2
ARF1	21672	19546	25479	25762
C1orf35	1122	1093	1742	1548
MRPL55	1064	977	1307	1191
GUK1	7561	6090	6502	5842
GJC2	234	184	81	110
IBA57	848	782	1518	1258
C1orf145	21	4	6	26
OBSCN	586	444	881	916
TRIM11	1717	1433	2644	2719
TRIM17	16	13	17	22
HIST3H2A	505	386	2	2
HIST3H2BB	4	17	0	0
RNF187	5122	4159	6762	6500
RHOU	449	253	1539	1531
RAB4A	1975	1604	2312	2519
CCSAP	1823	903	1303	623
ACTA1	16	7	3	2
NUP133	4403	3568	4988	5210
ABCB10	3112	1198	2326	928
TAF5L	2944	2557	2606	2784
URB2	3357	2526	3744	3699
GALNT2	5088	4736	7512	6807
COG2	1343	883	1101	1130
C1orf198	3987	3451	4259	4449
TTC13	1048	915	1675	1662
ARV1	436	467	824	731
FAM89A	420	302	2	0
TRIM67	0	8	8	18
C1orf131	837	835	1287	1551
GNPAT	2305	2392	5591	6351
EXOC8	977	690	1150	1459
SPRTN	1364	751	1173	934
EGLN1	1450	1969	2500	2822
TSNAX	1766	1429	1773	1810
DISC1	4	0	140	149
SIPA1L2	52	62	1495	849
NTPCR	573	567	1271	1536
PCNXL2	908	765	905	969
MLK4	1449	1029	2815	2737
KCNK1	2818	2658	2444	3755
COA6	1064	782	1107	1155
TARBP1	1115	1101	2061	2796
IRF2BP2	1874	1385	4541	4073
TOMM20	10362	6420	11716	10400
RBM34	25	16	36	31
ARID4B	1719	1612	2075	3086
GGPS1	782	520	492	589
B3GALNT2	1963	1744	1551	1877
GNG4	1507	1085	16	4
LYST	433	369	349	545
NID1	0	0	701	640
GPR137B	274	231	1273	983
ERO1LB	108	50	189	156
LGALS8	1566	1453	2053	2042
HEATR1	5485	5092	4646	5377
ACTN2	0	0	6	5
MTR	1843	1208	1532	1113
RYR2	3	0	400	507
CHRM3	554	447	0	2
FMN2	28	66	0	0
FH	5065	3403	5810	4547
KMO	14	39	21	13
OPN3	35	47	319	348
CHML	4473	2132	4266	2295
WDR64	0	0	2	10
EXO1	1551	1316	1293	524
CEP170	167	181	516	129
SDCCAG8	127	150	80	48
AKT3	116	244	6	6
ZBTB18	1130	650	1057	1092
ADSS	4293	4085	4490	4804
C1orf101	15	0	7	8
DESI2	7257	4054	6318	3940
COX20	24	21	34	82
HNRNPU	30532	25960	31824	28781
EFCAB2	189	95	554	320
KIF26B	0	14	233	219
SMYD3	812	719	1026	1229
TFB2M	2076	1757	1835	2054
CNST	1406	941	1117	1244
SCCPDH	2630	2309	3436	3314
AHCTF1	6645	4617	7291	6837
ZNF695	306	96	192	106
ZNF670	14	14	15	17
ZNF669	293	243	0	0
ZNF124	442	208	667	560
ZNF496	2762	1903	4002	3158
NLRP3	90	53	0	2
GCSAML	2	2	0	0
TRIM58	187	80	10	0
OR2W3	7	13	0	0
SH3BP5L	1877	1497	2539	2664
ZNF672	1625	1333	2463	2093
ZNF692	1351	1108	1081	1662
PGBD2	276	260	539	703
FAM110C	219	129	184	154
SH3YL1	1411	1291	1258	1543
ACP1	5975	3691	3723	2953
FAM150B	4	13	2	5
TMEM18	1143	1048	472	396
TPO	2	2	0	0
PXDN	74	71	22	20
MYT1L	49	54	0	0
TSSC1	1934	1818	1091	1026
TRAPPC12	801	748	912	1370
ADI1	1500	1484	1195	1269
RNASEH1	2402	1492	1090	909
RPS7	29914	25795	17558	16124
COLEC11	20	39	6	6
ALLC	4	2	0	3
CMPK2	28	49	115	447
RSAD2	47	104	77	240
RNF144A	4	2	0	0
ID2	925	936	4636	5908
KIDINS220	2804	2514	2745	3228
MBOAT2	3942	2549	1057	729
ASAP2	2940	1517	3694	1852
ITGB1BP1	4868	3472	2132	1701
CPSF3	3087	3138	1836	1965
IAH1	17	8	1352	1215
ADAM17	4431	4030	1776	2031
YWHAQ	27945	10977	18324	6213
TAF1B	1837	1353	1217	991
GRHL1	1104	911	1152	1581
KLF11	417	242	813	631
CYS1	11	10	0	0
RRM2	13541	7432	9624	2367
HPCAL1	1470	1055	1271	1300
ODC1	17693	16463	14032	15868
NOL10	2636	1667	1567	1530
ATP6V1C2	54	38	12	37
PDIA6	11885	9774	20250	16201
C2orf50	29	46	36	60
PQLC3	637	570	611	492
ROCK2	4220	2295	5691	4035
E2F6	1585	1353	1157	1188
GREB1	107	92	12	14
LPIN1	2228	1289	2281	2062
TRIB2	234	136	992	980
FAM84A	0	0	55	147
NBAS	1219	1280	952	1382
DDX1	8095	6575	5503	4452
MYCN	20	17	61	34
FAM49A	78	43	34	54
VSNL1	4	0	346	317
SMC6	2710	2590	2057	1920
GEN1	1645	1083	854	499
KCNS3	6	2	0	0
RDH14	643	635	717	822
NT5C1B	1	0	2	4
TTC32	153	137	90	99
WDR35	212	213	114	154
MATN3	25	8	419	177
LAPTM4A	6918	6145	6349	6207
SDC1	5792	4256	5033	3948
PUM2	5943	5499	4726	4951
RHOB	2918	2585	7638	6823
HS1BP3	1711	1942	812	1130
GDF7	2	2	0	0
C2orf43	1135	996	703	835
KLHL29	853	901	14	8
ATAD2B	862	856	828	1098
UBXN2A	2372	1246	2044	1293
MFSD2B	140	149	93	114
C2orf44	1140	986	557	699
FKBP1B	1	3	31	32
SF3B6	4274	3682	2462	2671
FAM228B	54	45	8	26
TP53I3	259	310	1690	2801
PFN4	2	4	6	4
ITSN2	3067	1887	2125	1930
NCOA1	736	744	1575	1549
PTRHD1	344	327	270	295
CENPO	1632	1117	963	556
ADCY3	3103	2010	2910	1672
DNAJC27	228	262	133	347
EFR3B	16	10	317	225
DNMT3A	1038	725	2387	2014
DTNB	494	480	701	589
ASXL2	3248	2607	2423	2614
KIF3C	2935	1541	975	615
RAB10	10943	9280	12027	13176
GAREML	196	90	2	0
HADHA	6764	5509	7875	7663
HADHB	4773	3835	4496	5555
GPR113	23	27	3	9
EPT1	8424	4488	5446	3403
DRC1	6	2	0	0
KCNK3	4	2	0	2
SLC35F6	4210	2833	2552	2629
CENPA	1794	1206	717	298
MAPRE3	676	680	364	674
TMEM214	3300	3105	3730	4300
AGBL5	1614	1788	727	827
OST4	928	731	1553	1478
EMILIN1	49	32	45	34
KHK	375	317	910	696
CGREF1	2	2	3	0
ABHD1	0	2	4	23
PREB	3364	2985	3198	3701
SLC5A6	9599	9092	3929	3435
ATRAID	1240	1497	1840	1821
CAD	8861	7425	3358	3450
SLC30A3	10	2	17	2
UCN	24	24	8	8
MPV17	1173	1074	640	794
GTF3C2	3750	3161	2405	2310
EIF2B4	2448	1825	1610	1653
SNX17	4053	3525	3370	3291
ZNF513	569	498	655	831
PPM1G	10789	8906	7382	6712
NRBP1	8016	8596	6150	8527
KRTCAP3	390	292	2074	1446
IFT172	520	646	254	485
FNDC4	0	2	4	2
C2orf16	60	55	106	86
ZNF512	511	429	325	465
CCDC121	144	206	25	58
GPN1	2898	2163	1331	1412
SUPT7L	1822	1747	1607	2084
SLC4A1AP	1933	1915	1549	1988
MRPL33	1128	1006	712	612
RBKS	54	72	35	75
BRE	602	809	422	667
FOSL2	3703	2669	4124	4024
PLB1	12	22	194	213
PPP1CB	16446	16457	5994	6481
SPDYA	19	4	1	9
TRMT61B	961	647	634	631
WDR43	8103	7204	6295	7171
FAM179A	20	6	8	8
CLIP4	624	574	29	38
YPEL5	2874	1856	1323	1309
LBH	1299	940	79	71
LCLAT1	1744	1848	1539	1551
CAPN13	0	0	53	36
EHD3	10	2	0	0
XDH	109	129	19	43
MEMO1	281	173	194	185
DPY30	2472	2026	1440	1379
SPAST	2774	1841	1735	1587
SLC30A6	2564	1709	1657	1698
NLRC4	44	21	2	10
YIPF4	1671	1895	1558	2228
BIRC6	4165	3110	2703	3263
TTC27	2872	1896	1257	1044
LTBP1	378	214	876	773
RASGRP3	126	80	1094	1671
FAM98A	3467	2965	2431	3182
CRIM1	13487	13051	3085	3212
FEZ2	2171	2381	1535	1943
STRN	4526	3651	2480	2201
HEATR5B	1614	1665	1026	1445
GPATCH11	1262	1170	444	672
EIF2AK2	4520	2770	3723	3512
SULT6B1	2	0	0	2
CEBPZOS	1972	1456	653	514
CEBPZ	3053	2695	3150	3199
NDUFAF7	818	579	630	546
PRKD3	2600	1521	2557	1683
CDC42EP3	2482	2137	710	733
RMDN2	52	42	79	69
CYP1B1	944	968	2	21
ATL2	4745	3609	3928	4356
HNRNPLL	2369	1487	2243	1921
GALM	1535	1267	1229	1117
SRSF7	7951	6386	9901	9778
GEMIN6	837	671	551	533
DHX57	1487	1327	1134	1488
MORN2	281	549	331	480
ARHGEF33	2	2	0	0
SOS1	3335	2460	1807	1715
CDKL4	0	0	3	3
MAP4K3	1987	1925	2212	3292
THUMPD2	942	936	656	754
SLC8A1	9	3	36	28
PKDCC	2	0	6700	10346
EML4	4092	3748	4321	5232
COX7A2L	4309	4258	2804	3249
MTA3	1863	1381	1337	1063
ZFP36L2	3190	2884	8286	6267
THADA	1746	1079	1266	1028
PLEKHH2	40	30	574	398
DYNC2LI1	375	812	223	577
ABCG5	3	4	0	4
LRPPRC	20145	18703	11848	14210
PPM1B	984	510	853	713
PREPL	2639	1438	1744	1259
CAMKMT	330	304	253	297
SIX2	0	0	6	4
SRBD1	1035	1068	485	482
PRKCE	326	196	287	215
EPAS1	12356	7519	2391	1709
ATP6V1E2	410	295	150	147
RHOQ	1505	1009	1116	1097
PIGF	240	207	288	381
CRIPT	966	1065	547	659
SOCS5	2392	1653	932	1160
MCFD2	6960	4037	5792	4370
TTC7A	3867	2996	3011	2687
C2orf61	185	92	3	19
CALM2	18423	16396	17540	18220
EPCAM	21406	18459	22363	19936
MSH2	5294	4336	3260	1900
KCNK12	4	4	4	0
MSH6	7135	5581	5131	2840
FBXO11	1562	1549	1383	1465
FOXN2	1362	524	1254	605
PPP1R21	730	828	936	1327
STON1	21	4	27	12
GPR75-ASB3	555	424	359	429
CHAC2	473	483	485	513
ERLEC1	2632	2399	1875	2401
GPR75	79	28	86	99
PSME4	7521	4919	5352	6151
ACYP2	278	251	92	111
C2orf73	4	4	0	0
SPTBN1	12196	10526	23693	33310
EML6	154	138	173	170
RTN4	21899	21522	15159	15114
CLHC1	109	147	102	207
RPS27A	31525	27635	26137	24780
MTIF2	3204	2757	1574	1575
CCDC88A	290	355	1955	1842
CFAP36	1011	1438	832	1207
SMEK2	5271	5169	3919	4593
PNPT1	4246	4222	3533	4648
EFEMP1	3	0	12	16
CCDC85A	0	0	18	12
VRK2	1205	965	644	572
FANCL	1134	822	574	466
BCL11A	137	116	280	311
PAPOLG	813	701	581	942
REL	401	347	529	433
PUS10	176	161	71	85
PEX13	1593	1426	1218	1900
KIAA1841	512	323	926	621
AHSA2	934	640	474	601
USP34	5905	4900	3448	3789
XPO1	15932	10236	12238	8716
FAM161A	493	505	253	238
CCT4	18637	15337	9041	8134
COMMD1	336	328	621	708
B3GNT2	2356	2498	3330	4094
TMEM17	127	138	55	130
EHBP1	1527	1347	1482	2529
OTX1	227	199	234	231
WDPCP	221	281	72	110
MDH1	6125	5368	5574	5894
UGP2	5830	5732	6508	5956
VPS54	2304	2226	3359	3155
PELI1	347	407	2598	3926
LGALSL	1046	723	1740	1624
AFTPH	2443	2108	1557	1944
SERTAD2	3201	3399	1212	1318
SLC1A4	494	424	1197	352
CEP68	530	419	709	731
RAB1A	7830	5201	7532	6753
ACTR2	17557	13831	21908	22189
SPRED2	3902	3171	2726	2906
MEIS1	104	96	49	66
ETAA1	674	539	341	358
C1D	1045	1010	992	1301
WDR92	256	236	200	181
PNO1	3294	2782	1707	1966
PPP3R1	2460	1184	2169	1087
PLEK	2	0	4	0
FBXO48	179	66	73	20
APLF	162	148	117	108
ARHGAP25	10	13	24	23
ANTXR1	0	0	30	8
GFPT1	10236	7939	5087	4875
NFU1	1176	1204	634	719
AAK1	2310	1783	1277	1355
ANXA4	3231	2821	3558	4800
GMCL1	2560	2166	872	1102
SNRNP27	780	702	559	531
MXD1	922	797	706	1180
ASPRV1	23	10	5	3
PCBP1	597	634	763	760
C2orf42	277	344	181	271
TIA1	1432	1307	1421	1440
PCYOX1	5500	4605	6190	5385
SNRPG	4379	3965	2879	2411
FAM136A	4761	3985	3670	3640
TGFA	4192	2278	1215	846
AC007040.11	4	12	0	2
ANKRD53	4	8	0	0
TEX261	3877	3479	2233	2160
NAGK	1810	1317	1480	1156
MCEE	151	195	119	63
MPHOSPH10	2838	1914	1600	1820
PAIP2B	99	140	10	22
ZNF638	4122	3801	2924	3871
DYSF	63	42	0	0
CYP26B1	10	8	4	6
EXOC6B	2717	2145	2013	1661
SPR	2582	2084	2314	2183
SFXN5	704	635	711	590
RAB11FIP5	1784	1510	2367	2520
SMYD5	2929	2577	1585	1612
PRADC1	518	369	389	239
CCT7	25030	22039	15673	15311
FBXO41	304	174	7	4
ALMS1	1501	1476	694	518
TPRKB	1009	906	694	570
DUSP11	1105	930	1159	1354
C2orf78	2	14	0	0
STAMBP	2724	2448	1467	1773
ACTG2	0	0	26	41
DGUOK	1107	1295	792	991
TET3	3659	3959	2459	2912
BOLA3	261	362	247	302
MOB1A	8626	5807	9117	6851
MTHFD2	15948	14866	5027	4304
SLC4A5	9	21	4	8
DCTN1	4695	4584	4522	5111
C2orf81	3	4	4	0
WDR54	357	361	300	392
RTKN	3990	3294	4133	4104
INO80B	0	1	5	25
WBP1	84	69	113	195
MOGS	3084	2910	3999	4102
CCDC142	524	325	637	589
TTC31	720	529	553	482
LBX2	124	156	100	160
PCGF1	991	927	418	604
TLX2	11	6	4	1
DQX1	61	29	17	57
AUP1	8052	5858	5856	4709
HTRA2	1042	870	814	614
LOXL3	139	86	547	297
DOK1	56	45	869	793
SEMA4F	621	681	715	564
HK2	4	13	5206	4471
POLE4	1400	1425	579	561
TACR1	2	8	2	0
EVA1A	554	319	8	8
MRPL19	3943	3189	2893	2502
GCFC2	1436	1270	685	743
REG1A	0	0	465	783
REG3A	0	0	2	2
SUCLG1	4014	3347	2494	2419
DNAH6	19	12	442	704
TRABD2A	24	27	1691	1459
TMSB10	16459	13033	33607	31581
KCMF1	6810	5496	2734	2592
TCF7L1	2	10	16	12
TGOLN2	8088	4623	8447	6580
RETSAT	886	754	3070	3248
ELMOD3	490	407	309	245
CAPG	2488	1947	5437	5039
SH2D6	1	0	2	2
MAT2A	9846	8410	11774	12286
GGCX	1467	1226	1408	1276
VAMP8	2521	2268	2102	2281
VAMP5	34	10	175	179
RNF181	1842	1318	1406	1313
TMEM150A	443	484	569	854
USP39	4557	2584	3096	2282
C2orf68	1378	1234	781	806
ATOH8	0	4	12	3
ST3GAL5	36	19	140	175
POLR1A	7283	6221	4250	5142
PTCD3	3569	3295	3497	4495
IMMT	7781	6750	5013	4735
MRPL35	2912	1704	1847	1233
REEP1	6	0	1	2
KDM3A	1268	1223	1063	1227
CHMP3	2807	2824	2121	2625
RNF103-CHMP3	33	20	1	22
RNF103	768	614	768	630
RMND5A	2963	2337	3378	3218
CD8A	15	10	0	0
RGPD1	1	2	14	19
PLGLB1	8	1	2	6
PLGLB2	2	0	2	2
RGPD2	1	0	79	113
KRCC1	254	321	478	553
THNSL2	489	553	2	0
TEX37	17	14	0	0
EIF2AK3	1035	988	769	932
RPIA	2282	2332	1427	1844
MRPS5	4070	3720	2296	1795
ZNF514	587	380	233	316
ZNF2	320	343	218	263
AC092835.2	68	21	38	20
PROM2	1537	1259	362	644
KCNIP3	6	3	0	0
FAHD2A	392	326	375	323
ANKRD36C	88	62	578	490
ADRA2B	2	6	62	16
ASTL	0	4	3	0
DUSP2	2	0	1027	817
STARD7	10106	5748	9630	6286
TMEM127	4872	4153	4191	4891
CIAO1	5861	4386	3500	4143
SNRNP200	22252	17644	12162	12729
NCAPH	4770	2820	1718	667
NEURL3	300	268	101	78
ARID5A	505	356	656	500
KANSL3	3970	3368	2056	2311
FER1L5	9	0	4	2
LMAN2L	1614	1370	1665	1427
CNNM4	1977	1761	1765	1414
CNNM3	2199	2170	1403	1443
ANKRD23	8	6	4	11
ANKRD39	199	203	173	184
SEMA4C	1545	1674	1491	1542
FAM178B	4	2	0	0
FAHD2B	8	2	171	175
ANKRD36	280	169	199	237
ANKRD36B	228	123	156	97
COX5B	3820	3452	3639	3921
ACTR1B	1597	1691	1359	1785
ZAP70	18	9	0	0
TMEM131	3382	2849	6709	7597
VWA3B	7	0	0	11
INPP4A	2682	1944	1349	1370
COA5	859	678	386	437
UNC50	1399	1100	695	727
MGAT4A	1886	819	2090	1141
KIAA1211L	189	212	0	0
TSGA10	152	134	78	117
C2orf15	4	12	0	6
LIPT1	148	215	79	123
MITD1	1038	961	753	784
MRPL30	2356	2058	1360	1521
LYG2	3	1	0	2
LYG1	31	26	8	16
TXNDC9	1733	1538	1383	1373
EIF5B	11958	9325	6623	7354
REV1	1233	1064	1017	986
AFF3	15	4	0	0
LONRF2	10	0	0	4
PDCL3	1978	1610	1350	1335
NPAS2	499	319	582	480
RPL31	24678	22788	20814	20952
TBC1D8	661	646	443	482
CNOT11	3546	3595	3334	4045
RNF149	3989	2892	2607	3085
CREG2	56	34	2217	1724
MAP4K4	6249	5087	11683	12631
IL1R2	56	26	46	32
IL1R1	610	532	460	441
IL1RL1	4	0	0	14
IL18R1	47	38	23	18
SLC9A4	53	39	94	124
SLC9A2	894	262	2904	897
MFSD9	830	683	1618	1272
TMEM182	448	382	215	213
MRPS9	1071	1244	722	933
GPR45	0	10	6	0
TGFBRAP1	3684	3402	2577	3120
C2orf49	1337	834	965	951
FHL2	7647	6085	8955	10467
NCK2	1934	1820	2170	1745
UXS1	4674	2627	2578	1354
RGPD3	45	43	66	56
RGPD4	14	20	43	78
SULT1C2	0	0	10	21
SULT1C4	0	0	2261	3813
GCC2	1483	1659	3060	5134
LIMS1	7419	4579	6911	5896
RANBP2	6827	6427	6002	7416
CCDC138	707	564	435	381
EDAR	1	0	2847	2222
2024-09-10	3010	1754	4620	2576
SOWAHC	3074	2241	3374	2498
[truncated: 16,404 more rows]

## Sheet: Table S8
Table S8. Gene markers for Seurat cluster annoation
Gene	Cell type	Reference (DOI)
EPCAM	Gastric adenocarcinoma cells	10.1007/s00432-009-0569-5
TFF3	Gastric adenocarcinoma cells	10.7150/ijms.5500
ACTA2	Smooth muscle/fibroblasts	10.1016/j.celrep.2018.03.010
COL1A1	Fibroblasts	10.1016/j.celrep.2018.03.010
THY1	Fibroblasts	10.1016/j.celrep.2018.03.010
DCN	Fibroblasts	10.1016/j.jid.2018.01.016
PECAM1	Endothelium	10.1155/2017/9759735
SELE	Endothelium	10.1155/2017/9759735
ENG	Endothelium	10.1155/2017/9759735
VWF	Endothelium	10.1155/2017/9759735
CD3D	T-cells	10.1186/s40425-017-0215-14
CD4	T-cells	10.1158/1078-0432.CCR-19-3231
IL7R	T-cells	10.1158/1078-0432.CCR-19-3231
CD8A	T-cells	10.1186/s40425-017-0215-8
CD8B	T-cells	10.1186/s40425-017-0215-8
MS4A1	B-cells	10.1186/s40425-017-0215-8
CD19	B-cells	10.1186/s40425-017-0215-8
CD79	B-cells	10.1038/ncomms14049
TPSB2	Mast cells	10.1186/s40425-017-0215-13
CD14	myeloid cell	10.1158/1078-0432.CCR-19-3231
FCGR3A	myeloid cell	10.1158/1078-0432.CCR-19-3231
CD68	myeloid cell	10.1158/1078-0432.CCR-19-3231
IL3RA	plasmacytoid dendritic cells	10.1158/1078-0432.CCR-19-3231
CLEC4C	plasmacytoid dendritic cells	10.1158/1078-0432.CCR-19-3231

## Sheet: Table S9
Table S9. Parameters of the molecular docking procedure.
Parameters	Value
size of energy grid box	50 × 50 × 50 Å
energy grid spacing	0.375 Å
number of individuals in a population	150
maximum number of energy evaluations	2.5 × 106
maximum number of generations	2.7 × 104
rate of gene mutation	0.02

[truncated: 3 more sheets: Table S10, Table S11, Table S12]
